# Supplementary material for: 4′-Formyl­biphenyl-4-yl acetate
Source: Acta Crystallogr Sect E Struct Rep Online. 2010 Jan 20;66(Pt 2):o398. doi: 10.1107/S1600536810001534 (PMC2979725; doi:10.1107/S1600536810001534)
Supplement: Supplementary file 2 [file e-66-0o398-Isup2.hkl]

# 
# h,k,l, Fc-squared, Fo-squared, sigma(Fo-squared) and status flag 
# 
data_I
_shelx_title ' test in P2(1)' 
_shelx_refln_list_code          4 
_shelx_F_calc_maximum       90.20 
_exptl_crystal_F_000       252.00 
_reflns_d_resolution_high  0.8108 
 
loop_ 
 _symmetry_equiv_pos_as_xyz 
 'x, y, z' 
 '-x, y+1/2, -z' 
 
_cell_length_a     9.2503 
_cell_length_b     7.4986 
_cell_length_c     9.5960 
_cell_angle_alpha  90.000 
_cell_angle_beta  113.695 
_cell_angle_gamma  90.000 
 
_shelx_F_squared_multiplier     1.000 
 
loop_ 
 _refln_index_h 
 _refln_index_k 
 _refln_index_l 
 _refln_F_squared_calc 
 _refln_F_squared_meas 
 _refln_F_squared_sigma 
 _refln_observed_status 
   1   0   0      171.73      160.89      3.42 o 
   2   0   0     1838.82     1817.04     25.29 o 
   3   0   0      183.55      185.84      4.76 o 
   4   0   0      468.61      504.93      7.51 o 
   5   0   0        2.54        2.78      0.33 o 
   6   0   0        5.24        6.53      0.73 o 
   7   0   0        0.36        0.44      0.41 o 
   8   0   0       30.51       33.42      1.85 o 
   9   0   0       16.03       12.80      1.37 o 
  10   0   0        0.44        0.55      0.69 o 
   1   1   0     1351.25     1363.36     19.11 o 
   2   1   0       96.28       89.09      3.42 o 
   3   1   0     1151.14     1158.06     11.52 o 
   4   1   0      231.07      232.84      2.63 o 
   5   1   0        3.76        3.26      0.77 o 
   6   1   0       10.05       10.23      0.49 o 
   7   1   0        0.74        0.66      0.25 o 
   8   1   0        8.17        7.51      0.69 o 
   9   1   0        4.09        3.22      0.61 o 
  10   1   0        8.73        8.63      0.90 o 
   0   2   0     6446.81     6230.11    114.02 o 
   1   2   0      662.74      668.06      7.71 o 
   2   2   0       35.63       35.44      0.61 o 
   3   2   0      196.11      190.37      3.60 o 
   4   2   0      236.97      258.21      2.91 o 
   5   2   0        9.10        8.22      0.35 o 
   6   2   0        0.22        0.02      0.14 o 
   7   2   0        0.89        0.34      0.27 o 
   8   2   0       12.75       12.82      0.68 o 
   9   2   0        4.11        4.99      0.75 o 
  10   2   0        4.36        5.91      0.79 o 
   1   3   0      358.69      370.36      3.45 o 
   2   3   0      232.07      227.90      5.17 o 
   3   3   0      151.60      155.85      1.88 o 
   4   3   0       12.75       15.62      0.40 o 
   5   3   0       41.33       39.84      3.15 o 
   6   3   0        0.64        0.64      0.19 o 
   7   3   0       34.49       32.30      1.02 o 
   8   3   0        5.12        3.56      0.46 o 
   9   3   0        3.63        3.57      0.62 o 
   0   4   0      224.61      235.25      3.03 o 
   1   4   0      407.25      402.01      3.79 o 
   2   4   0      199.95      192.13      2.00 o 
   3   4   0       57.23       62.31      1.13 o 
   4   4   0       38.70       44.88      0.84 o 
   5   4   0        0.65        0.91      0.21 o 
   6   4   0        2.84        2.53      0.51 o 
   7   4   0       18.97       18.48      0.93 o 
   8   4   0       12.80       12.48      1.75 o 
   9   4   0        1.51        1.93      0.52 o 
   1   5   0       22.28       23.33      0.50 o 
   2   5   0       33.60       34.59      0.71 o 
   3   5   0       96.29       96.76      1.65 o 
   4   5   0       12.90       12.49      0.55 o 
   5   5   0        3.80        3.16      0.46 o 
   6   5   0        6.72        5.48      0.52 o 
   7   5   0       13.71       12.57      0.84 o 
   8   5   0        4.60        2.73      0.80 o 
   0   6   0       64.63       67.05      1.64 o 
   1   6   0        7.31        6.76      0.39 o 
   2   6   0       95.24       91.17      1.70 o 
   3   6   0        1.49        1.94      0.41 o 
   4   6   0        8.11        7.64      0.61 o 
   5   6   0        0.74        0.59      0.28 o 
   6   6   0        3.58        3.54      0.54 o 
   7   6   0        1.44        2.17      0.73 o 
   1   7   0       28.41       28.24      1.23 o 
   2   7   0        3.21        3.01      0.51 o 
   3   7   0        5.34        6.14      0.66 o 
   4   7   0        6.83        6.74      0.68 o 
   5   7   0        0.96        0.90      0.36 o 
   6   7   0        0.01        0.07      0.39 o 
   0   8   0       72.82       77.61      3.17 o 
   1   8   0       17.87       18.41      1.90 o 
   2   8   0       31.25       32.17      2.14 o 
   3   8   0        1.78        1.54      0.48 o 
   4   8   0        1.71        1.57      0.79 o 
   5   8   0        0.70        0.26      0.68 o 
   1   9   0        6.13        5.50      0.80 o 
   2   9   0        1.34        1.23      0.49 o 
 -10   0   1        1.88        1.57      0.76 o 
  -9   0   1        9.31       11.72      1.26 o 
  -8   0   1        8.78        9.19      1.03 o 
  -7   0   1        8.63        7.40      0.60 o 
  -6   0   1        2.84        2.76      0.36 o 
  -5   0   1        0.29        0.13      0.16 o 
  -4   0   1       21.85       22.98      0.84 o 
  -3   0   1       96.73       92.41      1.64 o 
  -2   0   1       77.11       79.05      1.34 o 
  -1   0   1        2.42        2.65      0.19 o 
   0   0   1      216.04      203.88      4.22 o 
   1   0   1      363.31      361.08      7.40 o 
   2   0   1      111.28      117.51      2.82 o 
   3   0   1       87.84       86.26      2.35 o 
   4   0   1      625.92      631.28     13.26 o 
   5   0   1        6.02        5.23      0.65 o 
   6   0   1        0.59        1.11      0.47 o 
   7   0   1        0.08        0.08      0.42 o 
   8   0   1        2.48        1.69      0.66 o 
   9   0   1        3.22        4.55      1.00 o 
  10   0   1        0.15        0.51      0.73 o 
 -10   1   1        5.07        5.24      0.76 o 
  -9   1   1       11.75       12.07      0.71 o 
  -8   1   1       26.84       28.85      0.96 o 
  -7   1   1        7.88        8.09      0.50 o 
  -6   1   1        9.57        9.62      0.90 o 
  -5   1   1       10.09        9.65      0.33 o 
  -4   1   1      151.97      142.67      1.53 o 
  -3   1   1        9.91       10.19      0.34 o 
  -2   1   1      495.75      487.90      4.93 o 
  -1   1   1      474.47      470.92      5.52 o 
   0   1   1      165.35      158.84      2.36 o 
   1   1   1     8135.40     7623.84    134.64 o 
   2   1   1      833.10      833.40      8.35 o 
   3   1   1      157.93      146.23      3.60 o 
   4   1   1       14.92       14.30      0.59 o 
   5   1   1      206.04      222.07      4.76 o 
   6   1   1        8.56        9.03      0.65 o 
   7   1   1        1.91        1.48      0.42 o 
   8   1   1        1.12        0.67      1.24 o 
   9   1   1        9.84        9.94      0.91 o 
 -10   2   1        6.82        8.21      0.69 o 
  -9   2   1       15.59       18.40      0.84 o 
  -8   2   1        1.49        1.20      0.32 o 
  -7   2   1       51.07       51.94      1.22 o 
  -6   2   1        1.49        1.73      0.44 o 
  -5   2   1       63.02       57.19      1.09 o 
  -4   2   1       44.65       46.46      0.86 o 
  -3   2   1      154.95      164.36      2.19 o 
  -2   2   1      134.95      134.84      1.54 o 
  -1   2   1     1476.28     1450.87     16.50 o 
   0   2   1     2020.25     2017.53     22.94 o 
   1   2   1     3369.55     3286.76     37.23 o 
   2   2   1       27.29       28.20      0.51 o 
   3   2   1      461.28      462.57      4.86 o 
   4   2   1      437.98      462.06      4.95 o 
   5   2   1       10.18       10.31      0.60 o 
   6   2   1        4.50        4.40      0.39 o 
   7   2   1        0.92        0.65      0.33 o 
   8   2   1       15.58       13.28      0.91 o 
   9   2   1        0.99        0.62      0.50 o 
 -10   3   1        1.73        1.06      0.46 o 
  -9   3   1        3.34        4.20      0.97 o 
  -8   3   1        0.45        0.19      0.25 o 
  -7   3   1        3.20        3.59      0.96 o 
  -6   3   1       21.71       20.24      0.52 o 
  -5   3   1       24.48       25.66      0.60 o 
  -4   3   1        0.53        0.83      0.15 o 
  -3   3   1      467.33      502.37      5.23 o 
  -2   3   1       33.02       34.24      0.58 o 
  -1   3   1       47.04       48.15      0.81 o 
   0   3   1      394.02      398.97      3.68 o 
   1   3   1      453.52      471.69      4.87 o 
   2   3   1      248.08      253.59      2.80 o 
   3   3   1        1.74        1.62      0.21 o 
   4   3   1       13.43       11.34      0.41 o 
   5   3   1       16.77       17.47      0.54 o 
   6   3   1        5.24        4.36      0.59 o 
   7   3   1        2.11        2.29      0.37 o 
   8   3   1        3.52        3.13      0.57 o 
   9   3   1        8.06        7.58      0.87 o 
  -9   4   1        0.00       -0.43      0.34 o 
  -8   4   1        7.71        8.90      0.76 o 
  -7   4   1        9.01        7.90      0.67 o 
  -6   4   1       36.54       35.77      0.97 o 
  -5   4   1        5.67        6.24      0.41 o 
  -4   4   1        8.45        7.48      0.41 o 
  -3   4   1       98.08      104.27      1.45 o 
  -2   4   1      130.38      128.45      1.41 o 
  -1   4   1      321.71      327.92      3.54 o 
   0   4   1       97.41       98.67      1.12 o 
   1   4   1      345.35      358.27      3.43 o 
   2   4   1       90.25       92.17      1.13 o 
   3   4   1        6.56        5.62      0.29 o 
   4   4   1        0.40        0.35      0.18 o 
   5   4   1        7.73        7.75      0.53 o 
   6   4   1        0.31        0.13      0.30 o 
   7   4   1        2.48        1.94      0.46 o 
   8   4   1       10.48        8.78      0.78 o 
  -9   5   1        1.07        0.54      0.40 o 
  -8   5   1        2.39        2.75      0.53 o 
  -7   5   1        1.80        1.96      0.48 o 
  -6   5   1       18.87       16.86      0.84 o 
  -5   5   1        0.51        0.64      0.24 o 
  -4   5   1        3.45        3.38      0.29 o 
  -3   5   1       47.69       52.80      0.86 o 
  -2   5   1       30.43       29.46      0.59 o 
  -1   5   1       19.88       20.64      0.47 o 
   0   5   1       52.78       56.21      0.92 o 
   1   5   1       99.21       98.24      1.20 o 
   2   5   1       11.79       11.02      0.35 o 
   3   5   1       13.97       11.27      0.71 o 
   4   5   1       42.15       40.48      1.03 o 
   5   5   1        6.52        6.08      1.36 o 
   6   5   1        1.79        1.12      0.38 o 
   7   5   1        2.96        2.18      0.70 o 
   8   5   1        0.65        0.02      0.54 o 
  -8   6   1        1.06        1.93      0.82 o 
  -7   6   1       15.50       15.90      1.49 o 
  -6   6   1        0.82        0.73      0.31 o 
  -5   6   1        3.30        2.84      0.29 o 
  -4   6   1        4.68        5.14      0.40 o 
  -3   6   1        1.34        0.86      0.21 o 
  -2   6   1       54.29       58.52      1.08 o 
  -1   6   1        7.73        7.68      0.48 o 
   0   6   1       72.36       75.10      1.51 o 
   1   6   1       21.23       19.60      0.88 o 
   2   6   1       94.47       94.51      3.62 o 
   3   6   1        8.66        8.24      0.63 o 
   4   6   1        7.30        7.55      0.88 o 
   5   6   1       11.03       10.22      0.82 o 
   6   6   1        1.02        0.99      0.32 o 
   7   6   1        0.28        0.23      0.56 o 
  -7   7   1        2.15        1.47      0.75 o 
  -6   7   1        5.25        3.83      0.89 o 
  -5   7   1        1.97        1.97      0.66 o 
  -4   7   1        1.96        2.25      0.48 o 
  -3   7   1        8.56        9.36      0.98 o 
  -2   7   1       11.84       13.11      0.86 o 
  -1   7   1       19.37       21.62      1.06 o 
   0   7   1        1.01        0.90      0.32 o 
   1   7   1      137.39      142.68      2.47 o 
   2   7   1       15.27       15.88      0.89 o 
   3   7   1       33.01       30.28      1.21 o 
   4   7   1        0.21        0.30      0.31 o 
   5   7   1        6.26        6.44      0.71 o 
   6   7   1        0.88        0.45      0.40 o 
  -5   8   1        0.33        0.65      0.63 o 
  -4   8   1        0.19       -0.20      0.38 o 
  -3   8   1        0.37        0.20      0.38 o 
  -2   8   1        0.29        0.28      0.37 o 
  -1   8   1       25.49       26.29      1.90 o 
   0   8   1        0.32       -0.30      0.36 o 
   1   8   1        0.62        0.06      0.38 o 
   2   8   1       22.75       19.72      1.11 o 
   3   8   1        6.04        6.73      0.89 o 
   4   8   1        1.82        1.99      0.56 o 
  -2   9   1        2.11        2.17      0.58 o 
  -1   9   1        2.71        3.29      0.65 o 
   0   9   1       11.38       10.87      0.97 o 
   1   9   1       17.96       17.38      1.19 o 
 -11   0   2        0.78        1.07      0.79 o 
 -10   0   2       10.11       10.90      1.30 o 
  -9   0   2      145.43      150.69      3.72 o 
  -8   0   2       19.07       18.14      1.23 o 
  -7   0   2       75.26       74.99      1.83 o 
  -6   0   2       20.58       18.40      0.76 o 
  -5   0   2        4.67        2.58      0.32 o 
  -4   0   2      170.88      197.18      4.14 o 
  -3   0   2      572.22      571.79      9.53 o 
  -2   0   2      132.94      125.18      1.99 o 
  -1   0   2        4.77        6.00      0.38 o 
   0   0   2      163.45      162.50      3.59 o 
   1   0   2       22.98       22.55      0.88 o 
   2   0   2        8.59        8.75      0.62 o 
   3   0   2        1.73        2.01      0.39 o 
   4   0   2       28.25       24.28      1.22 o 
   5   0   2      102.98       97.58      3.05 o 
   6   0   2        7.83        8.06      0.92 o 
   7   0   2        4.07        3.27      0.77 o 
   8   0   2        2.21        2.92      0.85 o 
   9   0   2        0.40        0.13      0.66 o 
 -11   1   2        1.94        1.52      0.60 o 
 -10   1   2        0.66       -0.27      0.51 o 
  -9   1   2       13.72       15.29      0.77 o 
  -8   1   2       21.89       20.50      0.80 o 
  -7   1   2        0.51        0.12      0.18 o 
  -6   1   2       81.31       80.26      1.27 o 
  -5   1   2       32.39       31.24      0.53 o 
  -4   1   2      251.29      249.18      3.20 o 
  -3   1   2       28.21       30.92      0.53 o 
  -2   1   2      162.56      156.38      1.72 o 
  -1   1   2      481.18      461.31      4.67 o 
   0   1   2      171.36      169.34      1.86 o 
   1   1   2     2275.31     2206.97     25.15 o 
   2   1   2       62.19       68.55      1.13 o 
   3   1   2      123.43      118.81      2.24 o 
   4   1   2        5.11        6.07      0.48 o 
   5   1   2       24.32       25.52      0.99 o 
   6   1   2       11.61       12.24      0.77 o 
   7   1   2        0.09        0.14      0.34 o 
   8   1   2        0.13       -0.03      0.39 o 
   9   1   2        4.91        6.36      0.84 o 
 -10   2   2       11.22       13.22      0.79 o 
  -9   2   2       27.35       27.90      1.09 o 
  -8   2   2        2.85        3.88      0.44 o 
  -7   2   2        9.22        8.22      0.49 o 
  -6   2   2       39.16       37.16      1.17 o 
  -5   2   2       94.76      106.43      1.34 o 
  -4   2   2       16.66       15.18      0.32 o 
  -3   2   2       20.23       21.78      0.43 o 
  -2   2   2      226.59      220.82      2.38 o 
  -1   2   2       84.80       82.44      1.00 o 
   0   2   2       92.72       97.94      1.20 o 
   1   2   2       20.97       18.09      0.42 o 
   2   2   2      238.74      246.60      2.74 o 
   3   2   2      173.89      174.27      2.11 o 
   4   2   2       17.40       16.53      0.65 o 
   5   2   2       15.87       13.97      0.74 o 
   6   2   2        7.31        7.06      0.85 o 
   7   2   2        1.21        1.31      0.50 o 
   8   2   2        1.89        1.66      0.52 o 
   9   2   2        0.01       -0.20      0.38 o 
 -10   3   2        0.27        0.54      0.45 o 
  -9   3   2       16.26       20.64      1.34 o 
  -8   3   2        3.01        3.36      0.60 o 
  -7   3   2       32.35       35.05      1.26 o 
  -6   3   2       35.89       33.92      0.87 o 
  -5   3   2       27.09       27.20      0.52 o 
  -4   3   2       17.97       14.44      0.38 o 
  -3   3   2       37.04       39.12      0.80 o 
  -2   3   2       79.32       80.94      1.30 o 
  -1   3   2       97.65      102.25      1.54 o 
   0   3   2      265.00      262.67      2.87 o 
   1   3   2      118.71      123.61      1.55 o 
   2   3   2      526.73      526.58      4.93 o 
   3   3   2       59.61       57.30      0.95 o 
   4   3   2       37.74       37.88      0.79 o 
   5   3   2        2.60        2.85      0.32 o 
   6   3   2        7.19        7.75      0.53 o 
   7   3   2        2.48        2.89      0.54 o 
   8   3   2        0.96        0.39      0.44 o 
 -10   4   2        0.48        0.28      0.37 o 
  -9   4   2        0.56        0.67      0.40 o 
  -8   4   2       15.06       15.06      2.81 o 
  -7   4   2        9.09        9.54      0.73 o 
  -6   4   2        5.35        5.44      0.43 o 
  -5   4   2        3.44        3.77      0.37 o 
  -4   4   2       18.20       19.92      0.54 o 
  -3   4   2       13.95       14.10      0.44 o 
  -2   4   2      248.12      260.59      2.92 o 
  -1   4   2      113.73      111.66      1.43 o 
   0   4   2       82.40       82.74      1.08 o 
   1   4   2       70.26       68.63      0.98 o 
   2   4   2      128.45      132.65      1.70 o 
   3   4   2       61.00       61.88      1.03 o 
   4   4   2       50.68       50.38      0.96 o 
   5   4   2       34.47       34.80      1.00 o 
   6   4   2        1.77        1.67      0.35 o 
   7   4   2        1.68        1.83      0.50 o 
   8   4   2        0.34       -0.45      0.52 o 
  -9   5   2        8.01        6.88      0.81 o 
  -8   5   2        6.08        7.97      0.79 o 
  -7   5   2        9.64        9.84      1.25 o 
  -6   5   2       36.06       33.05      0.98 o 
  -5   5   2       11.81       12.04      0.52 o 
  -4   5   2        1.60        1.13      0.22 o 
  -3   5   2       11.41       12.21      0.39 o 
  -2   5   2       65.43       72.71      1.83 o 
  -1   5   2       47.93       50.99      1.08 o 
   0   5   2       74.80       73.79      1.37 o 
   1   5   2       98.09       91.15      1.60 o 
   2   5   2       52.44       55.34      0.99 o 
   3   5   2       32.84       31.76      0.91 o 
   4   5   2       22.15       22.86      1.17 o 
   5   5   2        2.96        2.61      0.74 o 
   6   5   2        1.53        1.28      0.42 o 
   7   5   2        0.39        0.73      0.55 o 
  -8   6   2        4.06        3.97      0.68 o 
  -7   6   2        1.29        0.90      0.45 o 
  -6   6   2        3.59        3.61      0.60 o 
  -5   6   2       21.73       18.40      0.77 o 
  -4   6   2        4.11        3.76      0.41 o 
  -3   6   2       12.83       11.96      0.51 o 
  -2   6   2        8.86        8.84      0.44 o 
  -1   6   2       14.35       14.06      0.62 o 
   0   6   2       47.45       46.55      1.88 o 
   1   6   2       25.48       24.44      1.00 o 
   2   6   2      160.39      166.64      3.29 o 
   3   6   2       28.53       28.89      1.14 o 
   4   6   2       12.16       11.69      1.98 o 
   5   6   2        4.07        2.45      0.50 o 
   6   6   2        8.18        9.00      1.36 o 
  -7   7   2        2.36        2.53      0.89 o 
  -6   7   2       11.23        9.88      1.38 o 
  -5   7   2        1.68        2.47      0.50 o 
  -4   7   2        0.17        0.09      0.26 o 
  -3   7   2        0.24        0.32      0.27 o 
  -2   7   2        0.73        0.32      0.27 o 
  -1   7   2        6.96        6.71      0.54 o 
   0   7   2       17.16       18.52      0.95 o 
   1   7   2       42.41       41.78      1.96 o 
   2   7   2        5.74        5.31      0.61 o 
   3   7   2        4.31        4.30      0.58 o 
   4   7   2        1.74        1.05      0.43 o 
   5   7   2        5.51        5.94      0.72 o 
  -5   8   2        2.65        1.99      0.78 o 
  -4   8   2        1.54        1.64      0.58 o 
  -3   8   2        0.94        0.53      0.57 o 
  -2   8   2        5.17        4.51      0.73 o 
  -1   8   2        8.81        7.67      0.79 o 
   0   8   2        7.50        7.02      1.72 o 
   1   8   2        0.54        0.12      0.30 o 
   2   8   2       29.61       27.66      3.38 o 
   3   8   2       11.73       10.59      0.87 o 
   4   8   2        1.94        2.26      0.58 o 
  -2   9   2        2.89        2.34      0.58 o 
  -1   9   2        3.55        4.13      1.48 o 
   0   9   2        0.60       -0.04      0.47 o 
 -11   0   3        3.13        5.60      1.15 o 
 -10   0   3       13.39       14.85      1.25 o 
  -9   0   3        6.20        5.05      0.79 o 
  -8   0   3        8.70        7.90      1.19 o 
  -7   0   3      162.01      160.73      3.09 o 
  -6   0   3        0.39        0.56      0.23 o 
  -5   0   3      511.75      563.08      8.40 o 
  -4   0   3       51.27       55.58      1.23 o 
  -3   0   3      321.44      306.38      5.13 o 
  -2   0   3        0.11        0.22      0.21 o 
  -1   0   3      273.51      263.25      5.66 o 
   0   0   3      100.61      104.73      2.65 o 
   1   0   3      375.99      394.72      8.44 o 
   2   0   3      191.48      182.84      4.42 o 
   3   0   3       11.34       11.74      0.88 o 
   4   0   3       25.42       29.86      1.51 o 
   5   0   3        7.24        7.23      0.88 o 
   6   0   3        3.38        2.55      0.70 o 
   7   0   3        1.66        1.79      0.73 o 
   8   0   3        0.01        0.09      0.67 o 
 -11   1   3        7.15        7.77      0.94 o 
 -10   1   3        3.74        3.92      0.62 o 
  -9   1   3        8.35        8.42      0.74 o 
  -8   1   3      415.22      420.27      4.37 o 
  -7   1   3       28.51       26.62      0.70 o 
  -6   1   3      133.72      133.10      1.92 o 
  -5   1   3       27.34       29.68      0.74 o 
  -4   1   3      681.77      721.79      7.38 o 
  -3   1   3      188.75      185.23      5.09 o 
  -2   1   3        9.80        9.64      0.32 o 
  -1   1   3        8.89        9.06      0.28 o 
   0   1   3      784.41      778.14      7.86 o 
   1   1   3      167.91      160.66      2.52 o 
   2   1   3      135.57      131.71      2.42 o 
   3   1   3       16.51       17.29      1.25 o 
   4   1   3       74.15       73.14      1.77 o 
   5   1   3       51.05       51.48      1.58 o 
   6   1   3        2.68        2.66      0.50 o 
   7   1   3        0.24        0.13      0.44 o 
   8   1   3        0.77        1.37      0.54 o 
 -11   2   3        1.93        2.39      0.61 o 
 -10   2   3        0.87        0.85      0.61 o 
  -9   2   3       27.72       27.71      0.97 o 
  -8   2   3       28.99       26.11      0.87 o 
  -7   2   3       62.48       63.69      1.76 o 
  -6   2   3       16.90       17.18      0.52 o 
  -5   2   3      114.21      118.02      1.51 o 
  -4   2   3       30.84       28.38      0.81 o 
  -3   2   3       48.53       46.78      0.62 o 
  -2   2   3      205.65      202.80      2.37 o 
  -1   2   3      319.48      334.10      3.55 o 
   0   2   3      161.72      150.94      1.80 o 
   1   2   3       15.94       15.04      0.43 o 
   2   2   3      117.52      122.62      1.89 o 
   3   2   3      125.62      128.26      2.03 o 
   4   2   3       22.22       23.53      0.96 o 
   5   2   3       10.25       10.33      1.66 o 
   6   2   3       20.43       21.40      1.72 o 
   7   2   3        0.77        0.52      0.42 o 
   8   2   3        1.43        0.98      0.54 o 
 -10   3   3        0.33        0.89      0.46 o 
  -9   3   3       10.47       11.33      0.89 o 
  -8   3   3       49.26       52.18      1.67 o 
  -7   3   3       42.23       42.97      1.81 o 
  -6   3   3       32.60       32.26      1.14 o 
  -5   3   3      107.20      103.84      1.92 o 
  -4   3   3       76.90       76.81      1.07 o 
  -3   3   3        0.98        1.07      0.19 o 
  -2   3   3       37.35       39.32      0.83 o 
  -1   3   3      220.84      223.06      2.51 o 
   0   3   3      291.00      305.27      3.36 o 
   1   3   3      248.43      238.37      2.75 o 
   2   3   3      308.16      288.27      3.32 o 
   3   3   3       74.36       72.61      1.40 o 
   4   3   3        5.71        5.81      0.44 o 
   5   3   3        3.98        3.82      0.42 o 
   6   3   3        2.67        2.34      0.51 o 
   7   3   3        0.36        0.42      0.45 o 
   8   3   3        0.19        0.05      0.44 o 
 -10   4   3        3.55        3.39      0.65 o 
  -9   4   3        3.53        4.10      0.53 o 
  -8   4   3        3.78        4.34      0.83 o 
  -7   4   3        1.17        1.38      0.43 o 
  -6   4   3        1.39        1.27      0.28 o 
  -5   4   3       21.30       21.19      0.89 o 
  -4   4   3       13.55       13.95      0.47 o 
  -3   4   3        7.49        7.27      0.59 o 
  -2   4   3       99.58       97.20      1.62 o 
  -1   4   3       98.62      107.58      1.74 o 
   0   4   3       35.22       40.18      0.73 o 
   1   4   3        4.76        4.04      0.27 o 
   2   4   3        3.63        4.13      0.65 o 
   3   4   3      251.35      248.76      3.17 o 
   4   4   3       37.78       36.99      1.43 o 
   5   4   3        3.91        4.05      0.52 o 
   6   4   3        1.86        2.42      0.42 o 
   7   4   3        0.95        1.45      0.50 o 
  -9   5   3       10.40       12.04      1.29 o 
  -8   5   3        9.01        8.31      0.80 o 
  -7   5   3        9.11        8.78      0.76 o 
  -6   5   3        8.09        7.34      1.02 o 
  -5   5   3        5.68        5.54      0.46 o 
  -4   5   3        8.97        8.50      0.42 o 
  -3   5   3        4.51        4.92      0.39 o 
  -2   5   3        7.24        8.94      0.47 o 
  -1   5   3       32.54       33.68      0.89 o 
   0   5   3       68.93       66.71      1.33 o 
   1   5   3       50.98       48.06      1.11 o 
   2   5   3       56.95       54.13      1.23 o 
   3   5   3       90.60       90.83      1.48 o 
   4   5   3        8.28       10.60      0.52 o 
   5   5   3       11.86       10.96      0.65 o 
   6   5   3        0.39        0.73      0.41 o 
   7   5   3        3.14        2.68      0.83 o 
  -8   6   3        4.72        4.95      0.70 o 
  -7   6   3        8.49        8.37      0.78 o 
  -6   6   3        0.92        1.21      0.35 o 
  -5   6   3       32.97       31.76      1.12 o 
  -4   6   3        2.81        2.27      0.36 o 
  -3   6   3        3.22        2.93      0.32 o 
  -2   6   3        0.36        0.36      0.23 o 
  -1   6   3       44.01       46.27      1.42 o 
   0   6   3        3.07        3.41      0.38 o 
   1   6   3        2.26        2.01      0.41 o 
   2   6   3       40.19       37.59      1.51 o 
   3   6   3       30.86       29.09      1.19 o 
   4   6   3       16.42       15.28      0.93 o 
   5   6   3        4.35        4.24      1.05 o 
   6   6   3        2.33        2.24      0.57 o 
  -7   7   3        0.21        0.59      0.47 o 
  -6   7   3       27.70       28.93      1.06 o 
  -5   7   3        2.89        2.74      0.44 o 
  -4   7   3        4.77        5.22      0.48 o 
  -3   7   3        2.31        3.35      0.81 o 
  -2   7   3        0.23       -0.19      0.21 o 
  -1   7   3        0.95        0.12      0.30 o 
   0   7   3       15.45       14.73      0.90 o 
   1   7   3        1.64        1.09      0.41 o 
   2   7   3        3.73        3.66      0.57 o 
   3   7   3       17.87       15.26      0.97 o 
   4   7   3        5.03        4.99      0.68 o 
   5   7   3        3.62        3.51      0.64 o 
  -5   8   3       10.42        7.48      1.14 o 
  -4   8   3        1.51        1.23      0.47 o 
  -3   8   3        0.64        1.04      0.37 o 
  -2   8   3        0.97        0.71      0.33 o 
  -1   8   3        2.50        1.88      0.39 o 
   0   8   3        3.67        4.07      0.63 o 
   1   8   3        2.76        1.43      0.48 o 
   2   8   3        6.25        6.85      1.79 o 
   3   8   3        4.43        2.66      0.59 o 
 -11   0   4        0.20        0.27      0.45 o 
 -10   0   4        0.19        0.28      0.37 o 
  -9   0   4        0.17        0.16      0.40 o 
  -8   0   4        7.17        7.09      0.61 o 
  -7   0   4      178.41      165.40      3.15 o 
  -6   0   4       33.91       35.53      1.07 o 
  -5   0   4       57.44       61.09      1.41 o 
  -4   0   4       76.36       80.11      1.61 o 
  -3   0   4     1238.40     1304.23     18.34 o 
  -2   0   4      106.78      112.64      2.84 o 
  -1   0   4      120.46      115.38      2.92 o 
   0   0   4        0.17        0.04      0.12 o 
   1   0   4      148.43      151.89      2.64 o 
   2   0   4       85.24       78.47      2.48 o 
   3   0   4        0.86        0.47      0.42 o 
   4   0   4       20.16       22.06      1.41 o 
   5   0   4       71.71       74.81      2.82 o 
   6   0   4       10.65        9.74      1.15 o 
   7   0   4        1.10        1.43      0.77 o 
   8   0   4        0.86        1.00      0.78 o 
 -11   1   4        0.45        0.56      0.56 o 
 -10   1   4        1.99        1.81      0.34 o 
  -9   1   4        6.50        6.50      0.46 o 
  -8   1   4       85.68       83.39      1.45 o 
  -7   1   4      130.76      130.63      1.88 o 
  -6   1   4       14.59       12.94      0.60 o 
  -5   1   4      140.25      140.70      1.81 o 
  -4   1   4      777.20      851.83     10.03 o 
  -3   1   4      583.14      617.51      6.33 o 
  -2   1   4       37.28       33.31      0.57 o 
  -1   1   4       11.41       10.08      0.31 o 
   0   1   4      369.74      404.36      4.27 o 
   1   1   4        1.43        2.42      0.26 o 
   2   1   4        3.11        3.86      0.42 o 
   3   1   4       39.44       38.57      1.22 o 
   4   1   4       81.51       80.98      2.00 o 
   5   1   4        1.04        0.55      0.64 o 
   6   1   4        9.40        9.68      1.78 o 
   7   1   4        0.51       -0.12      0.68 o 
   8   1   4        0.75        0.88      0.68 o 
 -11   2   4        3.60        3.81      0.83 o 
 -10   2   4        2.06        2.15      0.55 o 
  -9   2   4        3.69        4.18      0.59 o 
  -8   2   4        1.72        2.27      0.30 o 
  -7   2   4      244.30      236.22      2.94 o 
  -6   2   4      212.59      206.92      2.65 o 
  -5   2   4       36.46       33.75      0.81 o 
  -4   2   4       24.02       24.25      0.45 o 
  -3   2   4      168.38      176.67      1.82 o 
  -2   2   4      101.02      103.50      1.34 o 
  -1   2   4       84.12       80.19      1.13 o 
   0   2   4      291.66      292.94      3.27 o 
   1   2   4      523.28      539.79      5.74 o 
   2   2   4      100.45       97.79      1.46 o 
   3   2   4       11.44       10.70      0.69 o 
   4   2   4       84.72       84.60      3.13 o 
   5   2   4       48.78       50.44      1.62 o 
   6   2   4        9.25        9.23      1.65 o 
   7   2   4        5.61        5.74      0.76 o 
   8   2   4        0.55        0.58      0.59 o 
 -10   3   4        9.54       11.99      0.81 o 
  -9   3   4       30.34       32.93      1.38 o 
  -8   3   4       69.36       71.44      2.21 o 
  -7   3   4      145.96      151.74      3.16 o 
  -6   3   4        1.32        0.90      0.37 o 
  -5   3   4      112.33      106.26      3.15 o 
  -4   3   4      130.53      140.45      2.11 o 
  -3   3   4       36.74       37.29      0.65 o 
  -2   3   4       19.88       17.37      0.41 o 
  -1   3   4       61.35       65.01      1.00 o 
   0   3   4       96.74      108.12      1.49 o 
   1   3   4       19.90       19.26      0.54 o 
   2   3   4       28.24       28.35      0.71 o 
   3   3   4       16.22       16.78      0.60 o 
   4   3   4      274.71      275.72      3.99 o 
   5   3   4        1.57        2.14      0.50 o 
   6   3   4        8.77        7.09      0.77 o 
   7   3   4        1.24        1.50      0.56 o 
 -10   4   4        1.58        3.16      0.50 o 
  -9   4   4        1.90        1.79      0.52 o 
  -8   4   4        0.26       -0.09      0.37 o 
  -7   4   4       60.61       59.08      2.98 o 
  -6   4   4       33.22       33.64      1.23 o 
  -5   4   4       24.68       24.55      1.91 o 
  -4   4   4        1.31        1.55      0.26 o 
  -3   4   4        6.46        6.63      0.44 o 
  -2   4   4       14.89       13.10      0.53 o 
  -1   4   4        0.34        0.01      0.17 o 
   0   4   4       24.52       24.68      0.97 o 
   1   4   4       24.01       25.65      0.76 o 
   2   4   4       66.60       64.83      1.17 o 
   3   4   4      108.70      102.50      1.65 o 
   4   4   4       18.63       18.36      0.67 o 
   5   4   4       12.74       13.96      0.74 o 
   6   4   4        2.40        3.42      0.64 o 
   7   4   4        6.23        6.07      0.82 o 
  -9   5   4        6.94        6.09      0.78 o 
  -8   5   4       17.60       20.18      1.14 o 
  -7   5   4       16.11       15.87      0.96 o 
  -6   5   4       61.15       64.90      1.85 o 
  -5   5   4       27.30       26.61      0.88 o 
  -4   5   4        9.99       10.55      0.78 o 
  -3   5   4       17.27       17.81      0.67 o 
  -2   5   4        7.05        7.81      0.47 o 
  -1   5   4        2.95        3.27      0.36 o 
   0   5   4       23.22       25.49      0.82 o 
   1   5   4       29.91       30.52      0.92 o 
   2   5   4       44.55       45.68      1.28 o 
   3   5   4       35.34       35.31      1.07 o 
   4   5   4       74.58       68.67      1.60 o 
   5   5   4        8.95        9.96      0.58 o 
   6   5   4        3.36        3.20      0.50 o 
  -8   6   4        3.77        3.04      0.62 o 
  -7   6   4       32.03       33.71      1.41 o 
  -6   6   4        4.29        4.82      0.50 o 
  -5   6   4       20.42       22.74      1.21 o 
  -4   6   4        2.59        2.78      0.58 o 
  -3   6   4        8.08        8.88      0.55 o 
  -2   6   4        1.10        1.33      0.30 o 
  -1   6   4       10.76       11.11      0.60 o 
   0   6   4        0.72        0.52      0.26 o 
   1   6   4       16.52       15.36      0.70 o 
   2   6   4        7.40        6.92      0.54 o 
   3   6   4       25.31       24.89      1.57 o 
   4   6   4        3.43        3.13      0.73 o 
   5   6   4        4.82        5.65      0.74 o 
  -7   7   4        0.32       -0.06      0.46 o 
  -6   7   4       12.40       11.92      0.74 o 
  -5   7   4        0.80        1.06      0.37 o 
  -4   7   4       14.21       13.70      0.63 o 
  -3   7   4        4.25        4.38      0.47 o 
  -2   7   4        0.18        0.74      0.35 o 
  -1   7   4        0.28       -0.12      0.33 o 
   0   7   4        2.88        3.05      0.53 o 
   1   7   4        7.42        7.19      0.73 o 
   2   7   4        6.21        7.15      0.91 o 
   3   7   4        0.02        0.37      0.38 o 
   4   7   4        1.74        0.62      0.45 o 
  -5   8   4        8.98        8.42      1.24 o 
  -4   8   4        4.47        5.40      0.60 o 
  -3   8   4        5.91        6.14      0.87 o 
  -2   8   4        1.29        1.69      0.50 o 
  -1   8   4        0.90        1.26      0.77 o 
   0   8   4        2.35        1.70      0.59 o 
   1   8   4        2.50        1.99      0.57 o 
   2   8   4        6.16        5.49      0.75 o 
 -11   0   5        0.46        0.97      0.48 o 
 -10   0   5        4.96        5.81      0.70 o 
  -9   0   5        6.01        6.38      0.64 o 
  -8   0   5       14.10       13.43      0.77 o 
  -7   0   5       24.22       26.28      1.58 o 
  -6   0   5        2.54        3.08      0.38 o 
  -5   0   5       97.87       90.24      1.86 o 
  -4   0   5      117.52      112.04      2.10 o 
  -3   0   5      302.60      313.90     13.98 o 
  -2   0   5      196.59      191.48      4.57 o 
  -1   0   5        9.54       10.46      1.37 o 
   0   0   5        0.00       -0.09      0.16 o 
   1   0   5      444.82      433.56     33.48 o 
   2   0   5        0.03        0.27      0.47 o 
   3   0   5        1.93        2.71      0.68 o 
   4   0   5       26.82       25.11      1.58 o 
   5   0   5       99.53      105.49      3.67 o 
   6   0   5        4.77        8.09      1.19 o 
   7   0   5        0.18        0.47      0.73 o 
 -11   1   5        0.54        0.30      0.35 o 
 -10   1   5        0.20       -0.10      0.26 o 
  -9   1   5       16.62       16.50      0.65 o 
  -8   1   5        9.50        9.52      0.48 o 
  -7   1   5        5.06        5.80      0.45 o 
  -6   1   5       35.25       32.11      0.73 o 
  -5   1   5       49.61       47.12      0.85 o 
  -4   1   5       41.64       45.07      0.79 o 
  -3   1   5       58.59       59.51      0.91 o 
  -2   1   5       33.43       33.14      0.81 o 
  -1   1   5       52.72       47.86      0.79 o 
   0   1   5       98.69      102.26      1.42 o 
   1   1   5       19.60       24.05      0.74 o 
   2   1   5       64.06       65.11      1.34 o 
   3   1   5       40.36       40.65      1.35 o 
   4   1   5       61.23       64.56      1.86 o 
   5   1   5        9.07        9.70      1.19 o 
   6   1   5       10.81        7.96      1.08 o 
   7   1   5        4.55        4.79      2.08 o 
 -11   2   5        0.46        0.18      0.53 o 
 -10   2   5        0.88        0.95      0.45 o 
  -9   2   5        0.26        0.35      0.29 o 
  -8   2   5       13.82       12.12      0.81 o 
  -7   2   5       73.29       67.77      1.21 o 
  -6   2   5       30.57       27.37      0.79 o 
  -5   2   5       13.61       12.69      0.46 o 
  -4   2   5       53.09       55.83      0.79 o 
  -3   2   5      122.50      133.61      1.48 o 
  -2   2   5      177.55      170.52      1.81 o 
  -1   2   5       41.23       43.87      0.81 o 
   0   2   5        4.00        4.54      0.34 o 
   1   2   5       59.91       65.58      1.31 o 
   2   2   5       16.99       16.06      0.65 o 
   3   2   5       14.45       13.23      0.64 o 
   4   2   5        8.33        7.88      0.71 o 
   5   2   5       79.61       79.71      2.22 o 
   6   2   5        0.70        0.45      0.49 o 
   7   2   5        1.56        0.95      0.87 o 
 -10   3   5        0.31        0.50      0.39 o 
  -9   3   5        0.40        0.12      0.41 o 
  -8   3   5        0.75        0.71      0.49 o 
  -7   3   5       19.30       19.70      0.96 o 
  -6   3   5      105.69      102.22      2.34 o 
  -5   3   5       98.01       97.59      2.19 o 
  -4   3   5       52.81       52.24      1.10 o 
  -3   3   5       70.90       76.69      1.41 o 
  -2   3   5       71.51       69.69      1.08 o 
  -1   3   5       22.34       23.08      0.58 o 
   0   3   5        2.52        2.04      0.26 o 
   1   3   5        4.70        5.59      0.36 o 
   2   3   5       21.46       20.76      0.66 o 
   3   3   5        2.31        2.44      0.39 o 
   4   3   5       28.42       33.10      1.68 o 
   5   3   5        1.38        0.76      0.60 o 
   6   3   5        8.76        9.97      0.93 o 
 -10   4   5        6.24        6.23      0.82 o 
  -9   4   5        3.26        4.17      0.66 o 
  -8   4   5       19.43       20.48      1.09 o 
  -7   4   5       29.93       30.57      1.25 o 
  -6   4   5      231.89      221.92      4.17 o 
  -5   4   5       21.70       23.32      1.02 o 
  -4   4   5      131.56      128.00      2.11 o 
  -3   4   5       67.37       71.07      1.41 o 
  -2   4   5       34.77       36.22      1.35 o 
  -1   4   5        4.18        4.75      0.40 o 
   0   4   5        6.06        6.46      0.53 o 
   1   4   5        8.10        7.80      0.51 o 
   2   4   5       30.86       29.79      0.80 o 
   3   4   5       29.44       27.80      0.88 o 
   4   4   5       10.32       11.83      1.25 o 
   5   4   5       40.70       41.60      1.39 o 
   6   4   5        9.18       10.07      0.77 o 
  -9   5   5        3.72        4.97      0.76 o 
  -8   5   5        4.88        5.19      0.69 o 
  -7   5   5       14.80       15.38      0.98 o 
  -6   5   5       78.39       81.90      2.17 o 
  -5   5   5        3.06        2.99      0.51 o 
  -4   5   5       19.53       20.07      0.82 o 
  -3   5   5       11.94       12.10      0.59 o 
  -2   5   5        8.72        7.80      0.51 o 
  -1   5   5        2.18        2.44      0.36 o 
   0   5   5        4.28        4.25      0.77 o 
   1   5   5        5.79        6.67      0.52 o 
   2   5   5        3.70        3.97      0.56 o 
   3   5   5        3.35        2.41      0.42 o 
   4   5   5        7.91        6.78      0.61 o 
   5   5   5        8.91        8.46      0.70 o 
  -8   6   5        6.54        8.27      0.86 o 
  -7   6   5       12.22       12.97      0.95 o 
  -6   6   5       16.82       16.47      0.80 o 
  -5   6   5       17.28       15.65      0.96 o 
  -4   6   5        2.23        2.69      0.56 o 
  -3   6   5        8.96        8.33      0.56 o 
  -2   6   5        2.33        2.10      0.37 o 
  -1   6   5        0.09       -0.13      0.24 o 
   0   6   5        0.26        0.00      0.27 o 
   1   6   5        0.49        0.85      0.33 o 
   2   6   5        3.31        2.53      0.44 o 
   3   6   5       20.73       17.99      0.85 o 
   4   6   5        1.98        2.13      0.82 o 
  -7   7   5        2.10        2.95      0.67 o 
  -6   7   5        9.03        9.47      0.69 o 
  -5   7   5        9.37       10.79      0.70 o 
  -4   7   5        9.12       10.01      0.65 o 
  -3   7   5        2.01        1.61      0.38 o 
  -2   7   5       17.81       18.77      0.84 o 
  -1   7   5        1.41        1.30      0.48 o 
   0   7   5        1.45        1.08      0.49 o 
   1   7   5        3.77        2.84      0.58 o 
   2   7   5        5.33        4.42      0.67 o 
   3   7   5        1.27        1.47      0.55 o 
  -4   8   5        0.91        0.88      0.38 o 
  -3   8   5        7.17        6.11      0.75 o 
  -2   8   5        3.97        5.35      0.72 o 
  -1   8   5        1.27        0.93      0.45 o 
   0   8   5        0.05       -0.08      0.41 o 
 -11   0   6        0.05        0.37      0.46 o 
 -10   0   6        0.61        0.34      0.34 o 
  -9   0   6        0.40        0.83      0.35 o 
  -8   0   6        0.01        0.38      0.28 o 
  -7   0   6        3.57        3.13      0.42 o 
  -6   0   6       14.09       12.27      0.66 o 
  -5   0   6        2.90        3.48      0.38 o 
  -4   0   6       32.32       31.25      0.95 o 
  -3   0   6      108.64      102.24      2.92 o 
  -2   0   6       66.92       59.93      1.38 o 
  -1   0   6        0.02        0.18      0.56 o 
   0   0   6       14.51       11.70      2.83 o 
   1   0   6        0.69        0.22      0.24 o 
   2   0   6       20.54       23.69      1.49 o 
   3   0   6        0.06        0.09      0.54 o 
   4   0   6        5.52        4.56      0.92 o 
   5   0   6       15.31       10.83      1.30 o 
   6   0   6        0.44        0.33      0.82 o 
 -11   1   6        0.12        0.14      0.33 o 
 -10   1   6        0.49        0.49      0.30 o 
  -9   1   6        0.20        0.23      0.22 o 
  -8   1   6        0.04        0.13      0.19 o 
  -7   1   6        1.24        1.55      0.24 o 
  -6   1   6        1.85        2.31      0.25 o 
  -5   1   6       44.45       37.12      0.92 o 
  -4   1   6       22.74       22.98      0.57 o 
  -3   1   6        0.59        0.26      0.14 o 
  -2   1   6       37.52       36.09      0.86 o 
  -1   1   6        5.16        7.27      0.34 o 
   0   1   6       22.38       23.41      0.59 o 
   1   1   6       10.46       10.96      0.44 o 
   2   1   6       21.69       24.19      0.69 o 
   3   1   6       17.29       17.38      0.76 o 
   4   1   6        4.29        4.43      0.66 o 
   5   1   6        8.36        9.90      1.18 o 
   6   1   6       12.60       11.66      1.05 o 
 -11   2   6        1.42        2.34      0.54 o 
 -10   2   6        2.27        2.51      0.44 o 
  -9   2   6       17.46       17.71      0.88 o 
  -8   2   6       16.27       16.08      0.72 o 
  -7   2   6       13.00       10.56      0.74 o 
  -6   2   6        8.77        8.46      0.48 o 
  -5   2   6        5.45        6.15      0.36 o 
  -4   2   6       26.36       26.60      1.26 o 
  -3   2   6       19.17       16.95      0.58 o 
  -2   2   6      103.09      103.92      1.73 o 
  -1   2   6       19.16       15.61      1.13 o 
   0   2   6        5.64        4.58      0.38 o 
   1   2   6        4.44        4.65      0.43 o 
   2   2   6       21.54       23.54      1.14 o 
   3   2   6        4.46        3.91      0.47 o 
   4   2   6        3.76        3.20      0.47 o 
   5   2   6       23.22       23.91      1.26 o 
   6   2   6        1.06        1.16      0.62 o 
 -10   3   6        0.12       -0.33      0.35 o 
  -9   3   6        3.72        4.02      0.64 o 
  -8   3   6       16.50       14.44      1.29 o 
  -7   3   6       15.79       14.29      0.88 o 
  -6   3   6        3.92        2.72      0.48 o 
  -5   3   6      296.77      299.98      5.17 o 
  -4   3   6       27.39       29.15      0.83 o 
  -3   3   6       23.06       20.84      0.70 o 
  -2   3   6       13.52       15.11      0.73 o 
  -1   3   6       23.71       23.42      0.64 o 
   0   3   6        0.13        0.29      0.36 o 
   1   3   6       11.41       10.51      0.62 o 
   2   3   6        3.21        3.14      0.43 o 
   3   3   6        2.03        1.90      0.40 o 
   4   3   6       15.31       15.13      0.82 o 
   5   3   6        3.66        3.45      0.55 o 
   6   3   6        3.22        2.05      1.02 o 
 -10   4   6        0.28        0.14      0.37 o 
  -9   4   6        3.17        3.03      0.61 o 
  -8   4   6        2.55        3.84      0.61 o 
  -7   4   6       31.74       29.92      1.45 o 
  -6   4   6       32.57       36.78      1.37 o 
  -5   4   6       48.04       50.12      1.57 o 
  -4   4   6        1.82        2.46      0.34 o 
  -3   4   6        6.87        7.26      0.54 o 
  -2   4   6       30.58       30.16      1.08 o 
  -1   4   6       18.95       19.25      1.03 o 
   0   4   6        1.17        1.24      0.31 o 
   1   4   6        0.95        0.66      0.29 o 
   2   4   6        6.25        5.93      0.80 o 
   3   4   6        5.71        7.21      0.59 o 
   4   4   6        0.68        0.99      0.41 o 
   5   4   6        0.77        0.76      0.56 o 
  -9   5   6        3.03        2.32      0.56 o 
  -8   5   6        0.31        0.19      0.64 o 
  -7   5   6        1.44        1.14      0.87 o 
  -6   5   6       10.27       10.34      0.83 o 
  -5   5   6      136.71      139.96      3.08 o 
  -4   5   6       10.62       11.44      0.63 o 
  -3   5   6       11.48       12.13      0.63 o 
  -2   5   6        4.42        4.45      0.44 o 
  -1   5   6        7.04        6.70      0.53 o 
   0   5   6        1.69        1.22      0.32 o 
   1   5   6        0.12       -0.22      0.25 o 
   2   5   6        0.38        0.29      0.36 o 
   3   5   6        0.15       -0.08      0.30 o 
   4   5   6        0.52       -0.04      0.43 o 
  -8   6   6        7.65        7.11      0.82 o 
  -7   6   6        0.20        0.25      0.42 o 
  -6   6   6       16.45       15.77      1.02 o 
  -5   6   6        3.29        4.00      0.62 o 
  -4   6   6        3.87        4.68      0.67 o 
  -3   6   6       28.09       27.38      0.97 o 
  -2   6   6       20.42       19.81      0.85 o 
  -1   6   6        5.70        5.53      0.54 o 
   0   6   6        0.96        1.30      0.35 o 
   1   6   6        0.27        0.15      0.30 o 
   2   6   6        1.36        1.34      0.40 o 
   3   6   6        0.20        0.58      0.37 o 
  -6   7   6        3.23        4.00      0.69 o 
  -5   7   6       15.25       15.26      1.05 o 
  -4   7   6        2.64        2.99      0.46 o 
  -3   7   6        8.08        7.91      0.64 o 
  -2   7   6        6.02        5.63      0.81 o 
  -1   7   6        3.17        3.25      0.50 o 
   0   7   6        1.44        0.72      0.64 o 
   1   7   6        0.17       -0.01      0.57 o 
 -11   0   7        1.88        1.77      0.66 o 
 -10   0   7        1.39        1.06      0.42 o 
  -9   0   7        0.49        0.34      0.39 o 
  -8   0   7       88.12       78.13      2.02 o 
  -7   0   7        6.66        7.53      0.61 o 
  -6   0   7       10.04       11.99      0.68 o 
  -5   0   7        3.48        3.60      0.57 o 
  -4   0   7       43.56       22.32      1.14 o 
  -3   0   7        2.37        1.89      0.66 o 
  -2   0   7       18.68       18.00      0.77 o 
  -1   0   7        2.04        1.48      0.35 o 
   0   0   7        5.76        6.41      0.53 o 
   1   0   7        9.23        7.88      0.98 o 
   2   0   7        2.37        3.32      0.83 o 
   3   0   7        2.30        2.13      0.47 o 
   4   0   7        0.44        0.29      0.43 o 
   5   0   7        5.19        7.43      1.29 o 
 -11   1   7        5.57        9.23      0.73 o 
 -10   1   7        0.63        0.75      0.33 o 
  -9   1   7        0.80        0.58      0.28 o 
  -8   1   7        7.37        6.85      0.44 o 
  -7   1   7       30.93       29.90      0.86 o 
  -6   1   7        2.07        2.65      0.33 o 
  -5   1   7       24.66       27.44      1.24 o 
  -4   1   7      101.27      101.75      1.49 o 
  -3   1   7       45.49       46.14      1.06 o 
  -2   1   7       31.11       29.64      1.13 o 
  -1   1   7       13.51       12.81      0.58 o 
   0   1   7        0.16        0.27      0.25 o 
   1   1   7        1.14        1.28      0.33 o 
   2   1   7        5.75        6.61      0.53 o 
   3   1   7        3.73        5.23      0.53 o 
   4   1   7        0.63        0.54      0.37 o 
   5   1   7        2.10        1.40      0.44 o 
 -10   2   7        0.02       -0.19      0.29 o 
  -9   2   7        1.12        1.52      0.47 o 
  -8   2   7       13.27       11.92      1.04 o 
  -7   2   7        1.53        1.95      0.41 o 
  -6   2   7        5.62        5.42      0.82 o 
  -5   2   7       22.57       25.59      1.04 o 
  -4   2   7      284.93      287.48      3.94 o 
  -3   2   7       66.77       67.72      1.36 o 
  -2   2   7       13.04       12.69      0.57 o 
  -1   2   7       11.52       11.46      0.56 o 
   0   2   7       19.67       19.21      0.74 o 
   1   2   7        1.77        1.41      0.35 o 
   2   2   7        2.34        1.81      0.38 o 
   3   2   7        0.33        0.12      0.33 o 
   4   2   7        2.28        3.00      0.52 o 
   5   2   7        2.19        1.74      0.49 o 
 -10   3   7        0.52       -0.16      0.39 o 
  -9   3   7        0.43        0.43      0.37 o 
  -8   3   7       11.00       11.14      0.86 o 
  -7   3   7       19.19       19.97      1.03 o 
  -6   3   7       53.09       49.78      2.20 o 
  -5   3   7       15.70       16.26      0.91 o 
  -4   3   7       76.25       78.20      2.00 o 
  -3   3   7       34.47       31.49      1.18 o 
  -2   3   7       20.68       21.28      0.99 o 
  -1   3   7       51.65       48.11      2.14 o 
   0   3   7        1.93        1.96      0.36 o 
   1   3   7        1.47        1.39      0.34 o 
   2   3   7        0.98        0.85      0.34 o 
   3   3   7        2.80        2.43      0.46 o 
   4   3   7        5.17        4.46      0.57 o 
   5   3   7        0.66        0.44      0.44 o 
  -9   4   7        2.82        3.83      0.64 o 
  -8   4   7        3.06        3.85      0.64 o 
  -7   4   7       11.10       12.70      0.92 o 
  -6   4   7       16.16       17.07      0.97 o 
  -5   4   7       24.19       25.31      1.16 o 
  -4   4   7      181.89      185.52      4.40 o 
  -3   4   7        7.33        9.03      0.81 o 
  -2   4   7        5.02        7.23      0.53 o 
  -1   4   7        7.22        6.93      0.54 o 
   0   4   7        8.08        7.44      0.57 o 
   1   4   7        2.03        2.04      0.51 o 
   2   4   7        0.06        0.42      0.43 o 
   3   4   7        0.53        0.09      0.42 o 
   4   4   7        0.47       -0.23      0.44 o 
  -8   5   7        2.58        2.81      0.63 o 
  -7   5   7        4.35        4.72      0.83 o 
  -6   5   7       12.50       14.70      1.00 o 
  -5   5   7       63.06       68.18      2.02 o 
  -4   5   7       12.56       13.79      0.72 o 
  -3   5   7        8.71        8.31      0.59 o 
  -2   5   7        1.87        1.30      0.45 o 
  -1   5   7       32.20       29.94      1.03 o 
   0   5   7        3.07        2.84      0.44 o 
   1   5   7        0.51        0.46      0.34 o 
   2   5   7        0.34        0.17      0.59 o 
   3   5   7        3.32        4.76      1.64 o 
  -7   6   7        0.16        0.14      0.42 o 
  -6   6   7        6.40        7.46      0.81 o 
  -5   6   7        0.87        0.82      0.45 o 
  -4   6   7       30.46       32.70      1.12 o 
  -3   6   7        3.06        3.21      0.47 o 
  -2   6   7        0.07        0.34      0.32 o 
  -1   6   7        2.54        3.17      0.54 o 
   0   6   7        5.29        4.55      0.56 o 
   1   6   7        0.64        0.10      0.28 o 
   2   6   7        0.14        0.10      0.37 o 
  -5   7   7       10.73       12.05      1.00 o 
  -4   7   7        2.27        2.07      0.52 o 
  -3   7   7        4.24        4.40      0.56 o 
  -2   7   7        0.96        0.90      0.38 o 
  -1   7   7        0.83        1.10      0.39 o 
   0   7   7        1.33        0.86      0.39 o 
 -10   0   8        0.49        1.34      0.48 o 
  -9   0   8        0.05        0.14      0.32 o 
  -8   0   8        1.14        1.05      0.37 o 
  -7   0   8        2.51        1.74      0.39 o 
  -6   0   8       31.59       28.87      1.08 o 
  -5   0   8       13.62       13.43      1.28 o 
  -4   0   8      177.02      122.47      3.41 o 
  -3   0   8        2.89        3.07      0.46 o 
  -2   0   8       31.99       34.96      1.16 o 
  -1   0   8       10.72       11.53      0.71 o 
   0   0   8       21.08       21.59      1.46 o 
   1   0   8        0.02       -0.31      0.47 o 
   2   0   8        0.10       -0.39      0.54 o 
   3   0   8        0.03       -0.78      0.52 o 
   4   0   8        0.94        1.24      0.86 o 
 -10   1   8        1.57        1.54      0.44 o 
  -9   1   8        0.85        0.79      0.31 o 
  -8   1   8        0.61        0.31      0.42 o 
  -7   1   8       77.46       65.36      1.47 o 
  -6   1   8        8.15        8.02      0.51 o 
  -5   1   8       20.17       21.21      1.19 o 
  -4   1   8        0.92        0.29      0.41 o 
  -3   1   8      365.62      389.46      5.18 o 
  -2   1   8       16.52       16.35      0.69 o 
  -1   1   8        6.51        6.40      0.48 o 
   0   1   8        6.41        6.45      0.50 o 
   1   1   8       10.04        8.96      0.59 o 
   2   1   8        0.19        0.14      0.31 o 
   3   1   8        1.58        0.90      0.40 o 
   4   1   8        0.61        1.04      0.43 o 
 -10   2   8        0.68        1.20      0.86 o 
  -9   2   8        1.47        0.98      0.43 o 
  -8   2   8        1.00        0.44      0.34 o 
  -7   2   8        8.68        8.23      0.72 o 
  -6   2   8       10.89        9.63      0.73 o 
  -5   2   8        8.25        8.88      0.69 o 
  -4   2   8      132.72      142.59      2.98 o 
  -3   2   8        8.77        7.44      0.65 o 
  -2   2   8       33.88       33.77      0.98 o 
  -1   2   8        0.69        0.83      0.31 o 
   0   2   8       11.59       12.18      0.89 o 
   1   2   8        4.23        4.04      0.47 o 
   2   2   8        3.01        3.67      0.50 o 
   3   2   8        0.18        0.06      0.37 o 
   4   2   8        2.97        2.77      0.57 o 
 -10   3   8        3.09        4.23      0.68 o 
  -9   3   8        0.33        0.97      0.48 o 
  -8   3   8        4.97        5.85      0.72 o 
  -7   3   8        6.04        6.11      0.78 o 
  -6   3   8       14.51       15.44      0.93 o 
  -5   3   8       11.43       10.15      0.77 o 
  -4   3   8       30.37       30.65      1.24 o 
  -3   3   8      141.94      145.68      3.10 o 
  -2   3   8       28.07       29.36      1.20 o 
  -1   3   8       12.07       11.51      0.83 o 
   0   3   8       11.28       10.12      1.09 o 
   1   3   8       15.71       14.77      0.97 o 
   2   3   8        0.00        0.11      0.33 o 
   3   3   8        2.25        2.92      0.52 o 
  -9   4   8        0.89        1.71      0.81 o 
  -8   4   8        1.02        0.95      0.62 o 
  -7   4   8        2.26        1.34      0.46 o 
  -6   4   8        3.97        4.23      0.64 o 
  -5   4   8        3.75        3.52      0.59 o 
  -4   4   8        2.71        3.76      0.61 o 
  -3   4   8        1.23        0.94      0.43 o 
  -2   4   8        4.01        5.55      1.02 o 
  -1   4   8        2.57        2.76      0.55 o 
   0   4   8       26.32       23.53      1.67 o 
   1   4   8        0.23        0.52      0.43 o 
   2   4   8        0.09        0.84      0.55 o 
   3   4   8        0.23        0.27      0.46 o 
  -8   5   8        1.50        1.31      0.52 o 
  -7   5   8        0.04        0.44      0.44 o 
  -6   5   8        1.11        0.35      0.43 o 
  -5   5   8       21.80       22.80      1.21 o 
  -4   5   8        5.39        5.11      0.55 o 
  -3   5   8       22.76       23.59      1.06 o 
  -2   5   8       19.96       20.82      0.91 o 
  -1   5   8       12.42       14.00      0.80 o 
   0   5   8        1.66        0.90      0.53 o 
   1   5   8        6.12        5.98      0.80 o 
   2   5   8        0.92        1.32      0.60 o 
  -6   6   8        3.60        3.84      0.72 o 
  -5   6   8        3.54        5.18      0.75 o 
  -4   6   8       19.48       22.00      0.95 o 
  -3   6   8       10.92       12.38      0.78 o 
  -2   6   8        2.98        4.74      0.57 o 
  -1   6   8        1.04        1.38      0.72 o 
   0   6   8        2.01        1.97      0.47 o 
 -10   0   9        0.00        0.72      0.58 o 
  -9   0   9        0.27        0.39      0.37 o 
  -8   0   9        0.08        0.14      0.34 o 
  -7   0   9        0.05       -0.06      0.30 o 
  -6   0   9        8.22        7.00      0.61 o 
  -5   0   9        1.63        2.35      0.63 o 
  -4   0   9        6.52        5.82      0.85 o 
  -3   0   9       47.88       48.83      2.17 o 
  -2   0   9       89.87       96.06      3.33 o 
  -1   0   9       30.78       32.57      1.81 o 
   0   0   9        4.55        3.86      0.82 o 
   1   0   9        0.05       -0.44      0.56 o 
   2   0   9        5.69        8.97      1.26 o 
   3   0   9        0.03        0.93      0.67 o 
 -10   1   9        0.52        0.49      0.51 o 
  -9   1   9        0.37        0.80      0.44 o 
  -8   1   9        0.75        1.35      0.43 o 
  -7   1   9        5.70        6.18      0.64 o 
  -6   1   9       12.36       12.12      1.15 o 
  -5   1   9        1.63        1.54      0.34 o 
  -4   1   9       36.03       35.09      1.02 o 
  -3   1   9       92.32       97.02      1.88 o 
  -2   1   9       47.07       46.25      1.22 o 
  -1   1   9        6.56        5.46      0.50 o 
   0   1   9       11.24       10.99      0.66 o 
   1   1   9       20.83       19.91      1.12 o 
   2   1   9        0.08       -0.71      0.47 o 
   3   1   9        0.34        0.53      0.86 o 
  -9   2   9        0.61        0.36      0.62 o 
  -8   2   9        0.29        0.17      0.34 o 
  -7   2   9        1.45        1.29      0.59 o 
  -6   2   9        6.49        5.17      1.41 o 
  -5   2   9       21.05       20.77      1.05 o 
  -4   2   9        4.81        5.01      0.61 o 
  -3   2   9        8.38        9.78      0.77 o 
  -2   2   9       62.70       66.65      2.58 o 
  -1   2   9        1.67        2.65      0.43 o 
   0   2   9        6.43        7.45      0.65 o 
   1   2   9        0.02        0.54      0.36 o 
   2   2   9        4.80        4.02      0.67 o 
  -9   3   9        0.03        0.01      0.37 o 
  -8   3   9        2.79        3.76      0.63 o 
  -7   3   9        0.68        1.12      0.58 o 
  -6   3   9       14.16       12.75      0.90 o 
  -5   3   9        6.18        8.08      1.12 o 
  -4   3   9        7.44        8.07      0.73 o 
  -3   3   9        6.60        6.24      0.68 o 
  -2   3   9       15.06       16.12      1.15 o 
  -1   3   9        0.19        0.18      0.40 o 
   0   3   9        2.17        1.99      1.06 o 
   1   3   9        7.63        7.48      0.87 o 
   2   3   9        0.07       -0.04      0.45 o 
  -8   4   9        0.40        0.51      0.60 o 
  -7   4   9        0.73        0.51      0.42 o 
  -6   4   9        1.87        1.69      1.07 o 
  -5   4   9        1.55        1.51      0.50 o 
  -4   4   9        3.67        4.08      0.66 o 
  -3   4   9       17.77       17.90      1.05 o 
  -2   4   9        6.18        6.89      0.77 o 
  -1   4   9        4.92        3.58      0.64 o 
   0   4   9        1.51        1.62      0.56 o 
   1   4   9        0.13        0.26      0.47 o 
  -7   5   9        1.20        1.39      0.53 o 
  -6   5   9        0.50        0.03      0.44 o 
  -5   5   9        0.41        0.36      0.66 o 
  -4   5   9        4.31        5.22      1.63 o 
  -3   5   9        1.89        2.13      0.60 o 
  -2   5   9        8.80        8.89      1.72 o 
  -1   5   9        5.07        5.22      0.78 o 
   0   5   9        0.85        1.64      0.57 o 
  -8   0  10        0.48        0.74      0.54 o 
  -7   0  10        0.02        0.48      0.51 o 
  -6   0  10        1.37        1.51      0.60 o 
  -5   0  10        0.08        0.71      0.50 o 
  -4   0  10       11.11       11.26      1.16 o 
  -3   0  10        8.58        8.62      1.09 o 
  -2   0  10        0.96        1.88      0.70 o 
  -1   0  10       21.13       21.27      1.58 o 
   0   0  10        0.68        0.96      0.67 o 
   1   0  10        0.20        0.05      0.59 o 
  -9   1  10        0.20        0.08      0.40 o 
  -8   1  10        0.10        0.07      0.35 o 
  -7   1  10        1.50        1.58      0.96 o 
  -6   1  10        2.84        3.79      0.56 o 
  -5   1  10        1.67        2.25      0.89 o 
  -4   1  10        1.37        0.80      0.48 o 
  -3   1  10       12.73       15.16      0.94 o 
  -2   1  10       14.27       15.43      1.16 o 
  -1   1  10        2.41        2.61      0.56 o 
   0   1  10        5.62        5.80      1.20 o 
   1   1  10        1.37        1.36      0.89 o 
  -8   2  10        2.11        2.89      0.62 o 
  -7   2  10        0.41        0.39      0.53 o 
  -6   2  10        2.15        1.07      0.42 o 
  -5   2  10        1.05        1.08      0.42 o 
  -4   2  10        0.54        0.02      0.48 o 
  -3   2  10        1.55        0.47      0.40 o 
  -2   2  10        2.83        3.84      1.14 o 
  -1   2  10       15.32       14.30      0.97 o 
   0   2  10        1.10        1.77      0.56 o 
   1   2  10        1.07        1.13      0.46 o 
  -8   3  10        4.15        4.34      0.69 o 
  -7   3  10        0.25        0.58      0.43 o 
  -6   3  10        2.12        1.72      0.50 o 
  -5   3  10        0.36        0.26      0.42 o 
  -4   3  10        2.93        2.96      0.59 o 
  -3   3  10        3.44        2.47      0.54 o 
  -2   3  10        5.51        6.23      0.76 o 
  -1   3  10        5.63        5.67      0.75 o 
   0   3  10        0.79        0.25      0.77 o 
  -7   4  10        0.64        0.86      0.39 o 
  -6   4  10        0.10        1.00      0.47 o 
  -5   4  10        3.92        4.44      1.10 o 
  -4   4  10        3.36        5.14      0.71 o 
  -3   4  10        2.18        3.39      0.78 o 
  -2   4  10        1.05        1.48      0.58 o 
  -1   4  10        1.49        1.20      0.54 o 
  -6   0  11        0.14        1.42      0.65 o 
  -5   0  11        2.48        4.87      0.92 o 
  -4   0  11        0.97        1.43      0.66 o 
  -3   0  11        8.79       12.73      1.35 o 
  -2   0  11       17.82       22.02      1.71 o 
  -1   0  11        0.05        0.85      0.73 o 
  -7   1  11        1.93        0.90      0.66 o 
  -6   1  11        0.13       -0.02      0.49 o 
  -5   1  11        0.38        0.41      0.54 o 
  -4   1  11        0.04        0.55      0.54 o 
  -3   1  11        1.56        1.75      0.73 o 
  -2   1  11        5.80        6.55      0.78 o 
  -1   1  11        1.62        1.57      0.54 o 
  -7   2  11        2.33        3.51      0.79 o 
  -6   2  11        0.54        0.34      0.42 o 
  -5   2  11        2.12        2.55      0.56 o 
  -4   2  11        2.61        3.27      0.60 o 
  -3   2  11        2.49        4.59      1.03 o 
  -2   2  11        2.32        2.43      0.79 o 
  -6   3  11        0.55        0.40      0.39 o 
  -5   3  11        0.01        0.63      0.65 o 
  -4   3  11        7.46        8.83      0.88 o 
  -3   3  11        2.03        3.17      0.56 o 
                                                 
